# Supplementary material for: Gene Expression Profiling of Skeletal Muscles
Source: Genes (Basel). 2021 Oct 28;12(11):1718. doi: 10.3390/genes12111718 (PMC8621074; doi:10.3390/genes12111718)
Supplement: Supplementary file 1 [file genes-12-01718-s001.zip]

Archive with 1 entries (1 files):
- genes-1413573-supplementary.pdf
